# Supplementary material for: An in vivo drug repurposing screen and transcriptional analyses reveals the serotonin pathway and GSK3 as major therapeutic targets for NGLY1 deficiency
Source: PLoS Genet. 2022 Jun 2;18(6):e1010228. doi: 10.1371/journal.pgen.1010228 (PMC9162339; doi:10.1371/journal.pgen.1010228)
Supplement: S3 Table — (XLSX) [file pgen.1010228.s004.xlsx]

## Sheet: dNGLY1 GAL4
V.F. dNGLY1-GAL4/CyO X M dNGLY1^pl/CyO;uas-dNGLY1/uas-dNGLY1
Balancer/Marker	Count
CyO	181
None	100
% Expected	110.497
V.F. dNGLY1-GAL4/CyO X M dNGLY1^pl/CyO;uas-dNGLY1-C303A/uas-dNGLY1-C303A
Balancer/Marker	Count
CyO	206
None	0
% Expected	0

## Sheet: Ddc GAL4
V.F. dNGLY1^pl/CyO;Ddc-GAL4/Ddc-GAL4 X M dNGLY1^pl/CyO;uas-dNGLY1/TM3,sb
Balancer/Marker	Count
CyO	122
Sb	0
CyO, sb	105
none	29
% Expected	47.541
V.F. dNGLY1^pl/CyO;Ddc-GAL4/TM3,sb X M dNGLY1^pl/CyO;uas-dNGLY1-C303A/TM3,sb
Balancer/Marker	Count
CyO	61
Sb	0
CyO, sb	170
none	0
% Expected	0

## Sheet: Trh GAL4
V.F. dNGLY1^pl/CyO;Trh-GAL4/TM3,sb X M dNGLY1^pl/CyO;uas-dNGLY1/uas-dNGLY1
Balancer/Marker	Count
CyO	116
Sb	0
CyO,sb	144
none	10
% Expected	13.8889
V.F. dNGLY1^pl/CyO;Trh-GAL4/TM3,sb X M dNGLY1^pl/CyO;uas-dNGLY1-C303A/uas-dNGLY1-C303A
Balancer/Marker	Count
CyO	185
Sb	0
CyO,sb	145
none	0
% Expected	0

## Sheet: Th GAL4
V.F. dNGLY1^pl/CyO;TH-GAL4/TM3,sb X M dNGLY1^pl/CyO;uas-dNGLY1/TM3,sb
Balancer/Marker	Count
CyO	55
Sb	0
CyO, sb	74
none	0
% Expected	0
V.F. dNGLY1^pl/CyO;TH-GAL4/TH-GAL4 X M dNGLY1^pl/CyO;uas-dNGLY1-C303A/TM3,sb
Balancer/Marker	Count
CyO	233
Sb	0
CyO, sb	123
none	0
% Expected	0
