# Supplementary material for: An in vivo drug repurposing screen and transcriptional analyses reveals the serotonin pathway and GSK3 as major therapeutic targets for NGLY1 deficiency
Source: PLoS Genet. 2022 Jun 2;18(6):e1010228. doi: 10.1371/journal.pgen.1010228 (PMC9162339; doi:10.1371/journal.pgen.1010228)
Supplement: S5 Table — (XLSX) [file pgen.1010228.s006.xlsx]

## Sheet: TWS119 
Virgin Female TG4/sb X Male 54853 dNGLY1-RNAi/CyO
	DMSO	TWS119 1 uM	TWS119 5 uM	TWS119 25 uM
CyO	110	70	83	92
Sb	80	48	86	83
CyO,sb	41	36	69	56
None	32	58	33	40
% Expected	29.0909	82.8571	38.3721	43.4783
Chi Square		Chi = 15.72 p = 0.000074	Chi = 1.18 p = 0.276	Chi = 2.13 p = 0.1444

## Sheet: LiCl
Virgin Female TG4/sb X Male 54853 dNGLY1-RNAi/CyO
	DMSO	0.01 mM LiCl	0.1 mM LiCl	1 mM LiCl	10 mM LiCl
CyO	100	89	67	70	74
Sb	66	73	84	63	29
CyO,sb	42	65	62	39	0
None	31	42	55	76	90
% Expected	31	47.191	65.4762	108.571	121.622
Chi Square		Chi = 2.298 p = 0.1295	Chi = 7.8588 p = 0.00506	Chi = 23.4759 p < 0.00001	Chi = 29.3291 p =< 0.00001

## Sheet: Sgg RNAi Rescue
V.F. dNGLY1-GAL4/CyO X M attp2/attp2			V.F. dNGLY1-GAL4/CyO X M sgg-RNAi/sgg-RNAi 31308
	Count			Count
CyO	153		CyO	153
Non-CyO	150		Non-CyO	133
						Chi Square for attp2 to 31308 RNAi line
% Expected	0.980392		% Expected	0.869281		X-squared = 0.53098, p = 0.4662
V.F. dNGLY1-GAL4/CyO X M dNGLY1pl/CyO;attp2/attp2			V.F. dNGLY1-GAL4/CyO X M dNGLY1pl/CyO;sgg-RNAi/sgg-RNAi 31308
	Count			Count
CyO	156		CyO	153
Non-CyO	0		Non-CyO	26
						Chi Square for attp2 to 31308
% Expected	0		% Expected	0.339869		X-squared = 24.566 , p = < 0.0001
